# Supplementary material for: Elevational biodiversity gradients in the Neotropics: Perspectives from freshwater caddisflies (Insecta: Trichoptera)
Source: PLoS One. 2022 Aug 5;17(8):e0272229. doi: 10.1371/journal.pone.0272229 (PMC9355261; doi:10.1371/journal.pone.0272229)
Supplement: S1 Table — (XLSX) [file pone.0272229.s004.xlsx]

## Sheet: Hoja3
Site	Date	Family	Genus	Species	Total Abundance	Males	Females
Bellavista Cloud Forest Reserve and Lodge, small stream, pan trap	13.vii.2017	Leptoceridae	Amphoropsyche	tandayapa	1	1	0
Bellavista Cloud Forest Reserve and Lodge, small stream, pan trap	13.vii.2017	Hydrobiosidae	Atopsyche	sp. 2	1	0	1
Bellavista Cloud Forest Reserve and Lodge, small stream, pan trap	13.vii.2017	Helicopsychidae	Helicopsyche	sp. 1	4	0	4
Bellavista Cloud Forest Reserve and Lodge, small stream, pan trap	13.vii.2017	Leptoceridae	Nectopsyche	sp. 2	8	0	8
Bellavista Cloud Forest Reserve and Lodge, small stream, pan trap	13.vii.2017	Leptoceridae	Nectopsyche	sp. 4	1	0	1
Bellavista Cloud Forest Reserve and Lodge, small stream, pan trap	13.vii.2017	Hydroptilidae	Rhyacopsyche	n.sp.nr.rhamphisa	1	1	0
Bellavista Cloud Forest Reserve and Lodge, small stream, pan trap	13.vii.2017	Hydropsychidae	Smicridea (Rhyacophylax)	ventridenticulata	1	1	0
Bellavista Cloud Forest Reserve and Lodge, small stream, pan trap	14.vii.2017	Leptoceridae	Amphoropsyche	tandayapa	1	1	0
Bellavista Cloud Forest Reserve and Lodge, small stream, pan trap	14.vii.2017	Hydrobiosidae	Atopsyche (Atopsyche)	n.sp.1EC	3	2	1
Bellavista Cloud Forest Reserve and Lodge, small stream, pan trap	14.vii.2017	Helicopsychidae	Helicopsyche	sp. 1	1	0	1
Bellavista Cloud Forest Reserve and Lodge, small stream, pan trap	14.vii.2017	Helicopsychidae	Helicopsyche	sp. 4	1	0	1
Bellavista Cloud Forest Reserve and Lodge, small stream, pan trap	14.vii.2017	Leptoceridae	Nectopsyche	sp. 3	1	0	1
Bellavista Cloud Forest Reserve and Lodge, small stream, pan trap	14.vii.2017	Leptoceridae	Nectopsyche	sp. C	9	2	7
Bellavista Cloud Forest Reserve and Lodge, small stream, pan trap	14.vii.2017	Hydropsychidae	Smicridea (Rhyacophylax)	ventridenticulata	1	1	0
Bellavista Cloud Forest Reserve and Lodge, small stream, pan trap	15.vii.2017	Hydrobiosidae	Atopsyche	sp. 2	1	0	1
Bellavista Cloud Forest Reserve and Lodge, small stream, pan trap	15.vii.2017	Leptoceridae	Nectopsyche	sp. C	3	1	2
Bellavista Cloud Forest Reserve and Lodge, small stream, pan trap	15.vii.2017	Calamoceratidae	Phylloicus	sp. 2	1	0	1
Bellavista Cloud Forest Reserve and Lodge, small stream, pan trap	15.vii.2017	Hydroptilidae	Rhyacopsyche	n.sp.nr.rhamphisa	1	1	0
Bellavista Cloud Forest Reserve and Lodge, small stream, pan trap	15.vii.2017	Hydropsychidae	Smicridea (Rhyacophylax)	ventridenticulata	2	1	1
Intillacta, small stream, pan trap	19.vii.2017	Hydrobiosidae	Atopsyche	sp. 2	1	0	1
Intillacta, small stream, pan trap	19.vii.2017	Hydrobiosidae	Atopsyche	sp. 2	1	0	1
Intillacta, small stream, pan trap	19.vii.2017	Hydrobiosidae	Atopsyche (Atopsaura)	callosa	1	1	0
Intillacta, small stream, pan trap	19.vii.2017	Philopotamidae	Chimarra (Chimarra)	decimlobata	2	1	1
Intillacta, small stream, pan trap	19.vii.2017	Helicopsychidae	Helicopsyche	breviterga	1	1	0
Intillacta, small stream, pan trap	19.vii.2017	Hydropsychidae	Leptonema	cinctum	17	5	12
Intillacta, small stream, pan trap	19.vii.2017	Hydropsychidae	Leptonema	stigmosum	1	1	0
Intillacta, small stream, pan trap	19.vii.2017	Glossosomatidae	Mortoniella	sp. 1	1	0	1
Intillacta, small stream, pan trap	19.vii.2017	Philopotamidae	Wormaldia	planae	4	3	1
Intillacta, small stream, pan trap	20.vii.2017	Hydrobiosidae	Atopsyche	sp. 2	1	0	1
Intillacta, small stream, pan trap	20.vii.2017	Hydrobiosidae	Atopsyche	sp. 2	1	0	1
Intillacta, small stream, pan trap	20.vii.2017	Philopotamidae	Chimarra (Chimarra)	decimlobata	3	2	1
Intillacta, small stream, pan trap	20.vii.2017	Helicopsychidae	Helicopsyche	breviterga	2	1	1
Intillacta, small stream, pan trap	20.vii.2017	Hydropsychidae	Leptonema	cinctum	12	3	9
Intillacta, small stream, pan trap	20.vii.2017	Calamoceratidae	Phylloicus	n.sp.2EC	1	1	0
Intillacta, small stream, pan trap	21.vii.2017	Hydrobiosidae	Atopsyche	sp. 2	1	0	1
Intillacta, small stream, pan trap	21.vii.2017	Hydrobiosidae	Atopsyche	sp. 2	1	0	1
Intillacta, small stream, pan trap	21.vii.2017	Philopotamidae	Chimarra (Chimarra)	decimlobata	2	1	1
Intillacta, small stream, pan trap	21.vii.2017	Hydropsychidae	Leptonema	cinctum	4	1	3
Intillacta, small stream, pan trap	21.vii.2017	Hydropsychidae	Leptonema	sp. 3	1	0	1
Intillacta, small stream, pan trap	21.vii.2017	Glossosomatidae	Mortoniella	sp. 1	1	0	1
Intillacta, small stream, pan trap	21.vii.2017	Leptoceridae	Nectopsyche	sp. 2	1	0	1
Mashpi, small stream near tower 4, pan trap	02.vii.2017	Hydrobiosidae	Atopsyche	sp. 1	1	0	1
Mashpi, small stream near tower 4, pan trap	02.vii.2017	Hydrobiosidae	Atopsyche	sp. 1	1	0	1
Mashpi, small stream near tower 4, pan trap	02.vii.2017	Hydrobiosidae	Atopsyche (Atopsaura)	callosa	1	1	0
Mashpi, small stream near tower 4, pan trap	02.vii.2017	Philopotamidae	Chimarra (Chimarra)	onima	3	3	0
Mashpi, small stream near tower 4, pan trap	02.vii.2017	Philopotamidae	Chimarra (Chimarra)	sp. 1	8	0	8
Mashpi, small stream near tower 4, pan trap	02.vii.2017	Philopotamidae	Chimarra (Chimarra)	xus	1	1	0
Mashpi, small stream near tower 4, pan trap	02.vii.2017	Philopotamidae	Chimarra (Chimarrita)	sp. 2	1	0	1
Mashpi, small stream near tower 4, pan trap	02.vii.2017	Philopotamidae	Chimarra (Curgia)	sp. 1	1	0	1
Mashpi, small stream near tower 4, pan trap	02.vii.2017	Philopotamidae	Chimarrhodella	sp.	4	3	1
Mashpi, small stream near tower 4, pan trap	02.vii.2017	Hydroptilidae	Costatrichia	sp.	1	1	0
Mashpi, small stream near tower 4, pan trap	02.vii.2017	Helicopsychidae	Helicopsyche	sp. 2	1	0	1
Mashpi, small stream near tower 4, pan trap	02.vii.2017	Hydroptilidae	Hydroptilidae	sp. 1	1	0	1
Mashpi, small stream near tower 4, pan trap	02.vii.2017	Hydroptilidae	Hydroptilidae	sp. 2	1	0	1
Mashpi, small stream near tower 4, pan trap	02.vii.2017	Hydropsychidae	Leptonema	cheesmanae	9	7	2
Mashpi, small stream near tower 4, pan trap	02.vii.2017	Leptoceridae	Nectopsyche	sp. 1	1	0	1
Mashpi, small stream near tower 4, pan trap	02.vii.2017	Leptoceridae	Nectopsyche	sp. 2	2	0	2
Mashpi, small stream near tower 4, pan trap	02.vii.2017	Hydroptilidae	Oxyethira	colombiensis	1	1	0
Mashpi, small stream near tower 4, pan trap	02.vii.2017	Polycentropodidae	Polycentropus	sp. 1	1	0	1
Mashpi, small stream near tower 4, pan trap	02.vii.2017	Polycentropodidae	Polyplectropus	sp. 1	1	0	1
Mashpi, small stream near tower 4, pan trap	02.vii.2017	Hydropsychidae	Smicridea (Rhyacophylax)	murina	12	3	9
Mashpi, small stream near tower 4, pan trap	02.vii.2017	Hydropsychidae	Smicridea (Smicridea)	horga	4	2	2
Mashpi, small stream near tower 4, pan trap	02.vii.2017	Philopotamidae	Wormaldia	planae	1	1	0
Mashpi, small stream near tower 4, pan trap	03.vii.2017	Hydrobiosidae	Atopsyche	callosa	3	0	3
Mashpi, small stream near tower 4, pan trap	03.vii.2017	Hydrobiosidae	Atopsyche	sp. 1	9	0	9
Mashpi, small stream near tower 4, pan trap	03.vii.2017	Hydrobiosidae	Atopsyche	sp. 4	1	0	1
Mashpi, small stream near tower 4, pan trap	03.vii.2017	Philopotamidae	Chimarra (Chimarra)	onima	1	1	0
Mashpi, small stream near tower 4, pan trap	03.vii.2017	Philopotamidae	Chimarra (Chimarra)	sp. 1	10	0	10
Mashpi, small stream near tower 4, pan trap	03.vii.2017	Philopotamidae	Chimarra (Chimarra)	sp. 2	1	0	1
Mashpi, small stream near tower 4, pan trap	03.vii.2017	Philopotamidae	Chimarra (Chimarra)	xus	1	1	0
Mashpi, small stream near tower 4, pan trap	03.vii.2017	Philopotamidae	Chimarrhodella	sp.	21	9	12
Mashpi, small stream near tower 4, pan trap	03.vii.2017	Anomalopsychidae	Contulma	sp.	1	1	0
Mashpi, small stream near tower 4, pan trap	03.vii.2017	Helicopsychidae	Helicopsyche	sp. 1	1	0	1
Mashpi, small stream near tower 4, pan trap	03.vii.2017	Helicopsychidae	Helicopsyche	sp. 3	1	0	1
Mashpi, small stream near tower 4, pan trap	03.vii.2017	Hydropsychidae	Leptonema	cheesmanae	33	20	13
Mashpi, small stream near tower 4, pan trap	03.vii.2017	Hydropsychidae	Leptonema	sp. 2	1	0	1
Mashpi, small stream near tower 4, pan trap	03.vii.2017	Leptoceridae	Nectopsyche	sp. 2	7	0	7
Mashpi, small stream near tower 4, pan trap	03.vii.2017	Calamoceratidae	Phylloicus	sp. 1	1	0	1
Mashpi, small stream near tower 4, pan trap	03.vii.2017	Polycentropodidae	Polycentropus	sp. 1	1	0	1
Mashpi, small stream near tower 4, pan trap	03.vii.2017	Glossosomatidae	Protoptila	sp. 1	1	0	1
Mashpi, small stream near tower 4, pan trap	03.vii.2017	Hydropsychidae	Smicridea (Rhyacophylax)	murina	60	9	51
Mashpi, small stream near tower 4, pan trap	03.vii.2017	Hydropsychidae	Smicridea (Rhyacophylax)	ventridenticulata	24	15	9
Mashpi, small stream near tower 4, pan trap	03.vii.2017	Hydropsychidae	Smicridea (Smicridea)	horga	7	3	4
Mashpi, small stream near tower 4, pan trap	03.vii.2017	Philopotamidae	Wormaldia	planae	2	1	1
Mashpi, small stream near tower 4, pan trap	04.vii.2017	Hydrobiosidae	Atopsyche	callosa	3	0	3
Mashpi, small stream near tower 4, pan trap	04.vii.2017	Hydrobiosidae	Atopsyche	sp. 5	2	0	2
Mashpi, small stream near tower 4, pan trap	04.vii.2017	Philopotamidae	Chimarra (Chimarra)	onima	4	4	0
Mashpi, small stream near tower 4, pan trap	04.vii.2017	Philopotamidae	Chimarra (Chimarra)	sp. 1	11	0	11
Mashpi, small stream near tower 4, pan trap	04.vii.2017	Philopotamidae	Chimarra (Curgia)	sp. 1	1	0	1
Mashpi, small stream near tower 4, pan trap	04.vii.2017	Philopotamidae	Chimarrhodella	sp.	16	12	4
Mashpi, small stream near tower 4, pan trap	04.vii.2017	Helicopsychidae	Helicopsyche	sp. 1	1	0	1
Mashpi, small stream near tower 4, pan trap	04.vii.2017	Hydroptilidae	Hydroptilidae	sp. 1	1	0	1
Mashpi, small stream near tower 4, pan trap	04.vii.2017	Hydropsychidae	Leptonema	cheesmanae	15	12	3
Mashpi, small stream near tower 4, pan trap	04.vii.2017	Hydropsychidae	Leptonema	sp. 2	1	0	1
Mashpi, small stream near tower 4, pan trap	04.vii.2017	Glossosomatidae	Mortoniella	roldani	2	2	0
Mashpi, small stream near tower 4, pan trap	04.vii.2017	Leptoceridae	Nectopsyche	sp. 2	2	0	2
Mashpi, small stream near tower 4, pan trap	04.vii.2017	Leptoceridae	Oecetis	sp. 1	1	0	1
Mashpi, small stream near tower 4, pan trap	04.vii.2017	Hydroptilidae	Oxyethira	colombiensis	2	1	1
Mashpi, small stream near tower 4, pan trap	04.vii.2017	Polycentropodidae	Polycentropus	sp. 1	1	0	1
Mashpi, small stream near tower 4, pan trap	04.vii.2017	Hydropsychidae	Smicridea (Rhyacophylax)	murina	3	1	2
Mashpi, small stream near tower 4, pan trap	04.vii.2017	Hydropsychidae	Smicridea (Rhyacophylax)	ventridenticulata	35	14	21
Mashpi, small stream near tower 4, pan trap	04.vii.2017	Hydropsychidae	Smicridea (Smicridea)	horga	3	0	3
Mashpi, small stream near tower 4, pan trap	04.vii.2017	Hydropsychidae	Smicridea (Smicridea)	sp. 2	1	0	1
Mashpi, small stream near tower 4, pan trap	04.vii.2017	Philopotamidae	Wormaldia	andrea	1	1	0
Mashpi, small stream near tower 4, pan trap	04.vii.2017	Philopotamidae	Wormaldia	planae	2	2	0
Mashpi, small stream, pan trap	26.vi.2017	Philopotamidae	Chimarra (Chimarra)	decimlobata	1	1	0
Mashpi, small stream, pan trap	26.vi.2017	Hydropsychidae	Leptonema	cheesmanae	2	1	1
Mashpi, small stream, pan trap	26.vi.2017	Philopotamidae	Wormaldia	andrea	5	4	1
Mashpi, small stream, pan trap	26.vi.2017	Hydropsychidae	Smicridea (Rhyacophylax)	murina	1	0	1
Mashpi, small stream, pan trap	28.vi.2017	Philopotamidae	Chimarra (Chimarra)	onima	1	1	0
Mashpi, small stream, pan trap	28.vi.2017	Hydropsychidae	Leptonema	cheesmanae	2	1	1
Mashpi, small stream, pan trap	28.vi.2017	Hydropsychidae	Leptonema	mastigion	1	1	0
Mashpi, small stream, pan trap	28.vi.2017	Philopotamidae	Wormaldia	andrea	7	7	0
Mashpi, small stream, pan trap	29.vi.2017	Philopotamidae	Chimarra (Curgia)	sp. 1	1	0	1
Mashpi, small stream, pan trap	29.vi.2017	Philopotamidae	Wormaldia	andrea	3	3	0
Reserva El Cedral, smal stream, pan trap	12.viii.2017	Hydrobiosidae	Atopsyche (Atopsyche)	n.sp.1EC	1	1	0
Reserva El Cedral, smal stream, pan trap	12.viii.2017	Hydrobiosidae	Atopsyche (Atopsyche)	n.sp.1EC	3	0	3
Reserva El Cedral, smal stream, pan trap	12.viii.2017	Philopotamidae	Chimarra (Chimarrita)	sp. 1	1	0	1
Reserva El Cedral, smal stream, pan trap	12.viii.2017	Hydropsychidae	Smicridea (Rhyacophylax)	murina	1	0	1
Reserva El Cedral, smal stream, pan trap	13.viii.2017	Leptoceridae	Nectopsyche	sp. 3	1	0	1
Reserva El Cedral, smal stream, pan trap	13.viii.2017	Hydroptilidae	Rhyacopsyche	ramphisa	1	1	0
Reserva El Cedral, smal stream, pan trap	14.viii.2017	Hydrobiosidae	Atopsyche (Atopsyche)	n.sp.1EC	2	1	1
Reserva El Cedral, smal stream, pan trap	14.viii.2017	Helicopsychidae	Helicopsyche	sp. 1	2	0	2
Reserva El Cedral, smal stream, pan trap	14.viii.2017	Helicopsychidae	Helicopsyche	sp. 5	3	0	3
Reserva El Cedral, smal stream, pan trap	14.viii.2017	Helicopsychidae	Helicopsyche	sp. 6	1	0	1
Reserva El Cedral, smal stream, pan trap	14.viii.2017	Leptoceridae	Nectopsyche	sp. 2	1	0	1
Río Laguna	16.vi.2017	Philopotamidae	Chimarra (Chimarra)	onima	4	1	3
Río Laguna	16.vi.2017	Philopotamidae	Chimarra (Curgia)	geranoides	1	1	0
Río Laguna	16.vi.2017	Philopotamidae	Chimarrhodella	sp.	2	1	1
Río Laguna	16.vi.2017	Hydropsychidae	Leptonema	sp. 1	1	0	1
Río Laguna	16.vi.2017	Odontoceridae	Marilia	flexuosa	4	4	0
Río Laguna	16.vi.2017	Hydroptilidae	Oxyethira	sp. 1	2	1	1
Río Laguna	16.vi.2017	Philopotamidae	Wormaldia	andrea	2	2	0
Río Laguna	16.vi.2017	Philopotamidae	Wormaldia	planae	3	3	0
Río Laguna	16.vi.2017	Philopotamidae	Wormaldia	sp.	16	0	16
San Jose de Mashpi, Mashpishungo, small stream, pan trap	01.viii.2017	Ecnomidae	Austrotinodes	sp. 1	1	1	0
San Jose de Mashpi, Mashpishungo, small stream, pan trap	01.viii.2017	Philopotamidae	Chimarra (Chimarra)	peineta	24	14	10
San Jose de Mashpi, Mashpishungo, small stream, pan trap	01.viii.2017	Philopotamidae	Chimarra (Curgia)	sp. 1	2	0	2
San Jose de Mashpi, Mashpishungo, small stream, pan trap	01.viii.2017	Hydropsychidae	Leptonema	mastigion	2	1	1
San Jose de Mashpi, Mashpishungo, small stream, pan trap	01.viii.2017	Hydropsychidae	Leptonema	sparsum	1	0	1
San Jose de Mashpi, Mashpishungo, small stream, pan trap	01.viii.2017	Leptoceridae	Nectopsyche	sp. 2	2	0	2
San Jose de Mashpi, Mashpishungo, small stream, pan trap	01.viii.2017	Hydropsychidae	Smicridea	horga	1	1	0
San Jose de Mashpi, Mashpishungo, small stream, pan trap	01.viii.2017	Hydropsychidae	Smicridea (Smicridea)	n.sp.6EC	2	2	0
San Jose de Mashpi, Mashpishungo, small stream, pan trap	01.viii.2017	Hydropsychidae	Smicridea (Smicridea)	sp. 3	1	0	1
San Jose de Mashpi, Mashpishungo, small stream, pan trap	01.viii.2017	Philopotamidae	Wormaldia	andrea	4	2	2
San Jose de Mashpi, Mashpishungo, small stream, pan trap	30.vii.2017	Calamoceratidae	Banyallarga	sp. 1	1	0	1
San Jose de Mashpi, Mashpishungo, small stream, pan trap	30.vii.2017	Philopotamidae	Chimarra (Chimarra)	peineta	3	0	3
San Jose de Mashpi, Mashpishungo, small stream, pan trap	30.vii.2017	Philopotamidae	Chimarra (Curgia)	sp. 1	1	0	1
San Jose de Mashpi, Mashpishungo, small stream, pan trap	30.vii.2017	Hydropsychidae	Leptonema	cheesmanae	4	2	2
San Jose de Mashpi, Mashpishungo, small stream, pan trap	30.vii.2017	Hydropsychidae	Leptonema	sparsum	1	0	1
San Jose de Mashpi, Mashpishungo, small stream, pan trap	30.vii.2017	Philopotamidae	Wormaldia	planae	1	1	0
San Jose de Mashpi, Mashpishungo, small stream, pan trap	31.vii.2017	Philopotamidae	Wormaldia	planae	1	1	0
San Jose de Mashpi, Mashpishungo, small stream, pan trap	31.vii.2017	Philopotamidae	Chimarra (Chimarra)	peineta	18	9	9
San Jose de Mashpi, Mashpishungo, small stream, pan trap	31.vii.2017	Hydropsychidae	Leptonema	cheesmanae	1	1	0
San Jose de Mashpi, Mashpishungo, small stream, pan trap	31.vii.2017	Hydropsychidae	Leptonema	mastigion	2	1	1
San Jose de Mashpi, Mashpishungo, small stream, pan trap	31.vii.2017	Hydropsychidae	Leptonema	sparsum	2	1	1
San Jose de Mashpi, Mashpishungo, small stream, pan trap	31.vii.2017	Leptoceridae	Nectopsyche	sp. 2	2	0	2
San Jose de Mashpi, Mashpishungo, small stream, pan trap	31.vii.2017	Leptoceridae	Oecetis	sp. 1	1	0	1
San Jose de Mashpi, Mashpishungo, small stream, pan trap	31.vii.2017	Hydropsychidae	Smicridea (Rhyacophylax)	murina	8	1	7
Verdecocha, small stream, pan trap	18.vii.2017	Hydrobiosidae	Atopsyche	sp. 3	1	0	1
Verdecocha, small stream, pan trap	18.vii.2017	Leptoceridae	Nectopsyche	sp. A	5	3	2
Verdecocha, small stream, pan trap	18.vii.2017	Hydroptilidae	Rhyacopsyche	matthiasi	1	1	0
Verdecocha, small stream, pan trap	19.vii.2017	Leptoceridae	Nectopsyche	sp. B	3	2	1
Verdecocha, small stream, pan trap	19.vii.2017	Polycentropodidae	Polycentropus	sp. 2	1	0	1
Verdecocha, small stream, pan trap	20.vii.2017	Leptoceridae	Nectopsyche	sp. 2	2	0	2
Verdecocha, small stream, pan trap	20.vii.2017	Leptoceridae	Nectopsyche	sp. 5	1	0	1
